# Supplementary material for: Identification and Evaluation of Colour Change in Rosemary and Biluochun Tea Infusions
Source: Metabolites. 2025 Apr 11;15(4):265. doi: 10.3390/metabo15040265 (PMC12029317; doi:10.3390/metabo15040265)
Supplement: Supplementary file 1 [file metabolites-15-00265-s001.zip]

Archive with 1 entries (1 files):
- metabolites-3553564-supplementary.pdf
